# Supplementary material for: Influenza A and D Viruses in Non-Human Mammalian Hosts in Africa: A Systematic Review and Meta-Analysis
Source: Viruses. 2021 Dec 2;13(12):2411. doi: 10.3390/v13122411 (PMC8706448; doi:10.3390/v13122411)
Supplement: Supplementary file 1 [file viruses-13-02411-s001.zip]

Archive with 2 entries (2 files):
- Manuscript Supplementary Materials.pdf
- PRISMA Checklist S1 - Animal Influenza.pdf
